# Supplementary material for: Neo-Adjuvant Chemotherapy Reduces, and Surgery Increases Immunosuppression in First-Line Treatment for Ovarian Cancer
Source: Cancers (Basel). 2021 Nov 24;13(23):5899. doi: 10.3390/cancers13235899 (PMC8656504; doi:10.3390/cancers13235899)
Supplement: Supplementary file 1 [file cancers-13-05899-s001.zip]

Archive with 1 entries (1 files):
- cancers-1388014-supple-revised.pdf
